# Supplementary material for: Organic–inorganic hybrid tetrachlorocadmates as promising fluorescent agents for cross-linked polyurethanes: synthesis, crystal structures and extended performance analysis
Source: RSC Adv. 2021 Feb 17;11(13):7713–22. doi: 10.1039/d0ra10787e (PMC8695196; doi:10.1039/d0ra10787e)
Supplement: RA-011-D0RA10787E-s002 [file RA-011-D0RA10787E-s002.cif]

# Electronic Supplementary Material (ESI) for RSC Advances.
# This journal is © The Royal Society of Chemistry 2021

####################################################################### 
# 
# This file contains crystal structure data downloaded from the 
# Cambridge Structural Database (CSD) hosted by the Cambridge 
# Crystallographic Data Centre (CCDC).
# 
# Full information about CCDC data access policies and citation 
# guidelines are available at http://www.ccdc.cam.ac.uk/access/V1 
# 
# Audit and citation data items may have been added by the CCDC. 
# Please retain this information to preserve the provenance of 
# this file and to allow appropriate attribution of the data. 
# 
#######################################################################

data_lv4825
_audit_block_doi                 10.5517/ccdc.csd.cc23rgfs
_database_code_depnum_ccdc_archive 'CCDC 1958965'
loop_
_audit_author_name
_audit_author_address
'Brian Skelton'
;University of Western Australia
Australia
;
_audit_update_record             
;
2019-10-12 deposited with the CCDC.	2021-02-08 downloaded from the CCDC.
;

_vrf_PLAT931_lv4825              
;
PROBLEM:Check Twin Law ( )[ 1 0  4] Estimated BASF       0.09  
          
RESPONSE: Twin Law (-1 0 0 0 -1 0 0.5 0 1) was applied in the refinement 
  where the twin component fraction refined to 0.044.
;


_vrf_PLAT910_lv4825              
;
PROBLEM: Missing # of FCF Reflection(s) Below Theta(Min).         13 Note  
          
RESPONSE: These reflections were obscured by the beam stop mask. Default
 values were used for the size of the mask.
;


_audit_creation_date             2019-10-12T08:12:00-00:00
_audit_creation_method           'WinGX routine CIF_UPDATE'

#----------------------------------------------------------------------------#
#                   CHEMICAL INFORMATION                                     #
#----------------------------------------------------------------------------#

_chemical_formula_sum            'C26 H24 Cd Cl4 N6'
_chemical_formula_moiety         '2(C13 H12 N3), Cd Cl4'
_chemical_formula_weight         674.71

#----------------------------------------------------------------------------#
#                   UNIT CELL INFORMATION                                    #
#----------------------------------------------------------------------------#

_symmetry_cell_setting           monoclinic
_symmetry_space_group_name_H-M   'P 21/c'
_symmetry_space_group_name_Hall  '-P 2ybc'
_symmetry_Int_Tables_number      14
loop_
_symmetry_equiv_pos_as_xyz
'x, y, z'
'-x, y+1/2, -z+1/2'
'-x, -y, -z'
'x, -y-1/2, z-1/2'

_cell_length_a                   7.5133(2)
_cell_length_b                   15.9736(6)
_cell_length_c                   22.5132(8)
_cell_angle_alpha                90
_cell_angle_beta                 94.998(3)
_cell_angle_gamma                90
_cell_volume                     2691.64(16)
_cell_formula_units_Z            4
_cell_measurement_temperature    100(2)
_cell_measurement_reflns_used    7405
_cell_measurement_theta_min      3.3947
_cell_measurement_theta_max      32.3428

#----------------------------------------------------------------------------#
#                   CRYSTAL INFORMATION                                      #
#----------------------------------------------------------------------------#

_exptl_crystal_description       needle
_exptl_crystal_colour            colourless
_exptl_crystal_size_max          0.31
_exptl_crystal_size_mid          0.05
_exptl_crystal_size_min          0.04
_exptl_crystal_density_diffrn    1.665
_exptl_crystal_F_000             1352
loop_
_exptl_crystal_face_index_h
_exptl_crystal_face_index_k
_exptl_crystal_face_index_l
_exptl_crystal_face_perp_dist
-1 0 0 0.1247
1 0 0 0.1776
0 1 -2 0.0209
0 -1 2 0.0284
0 1 1 0.0049
0 -1 -1 0.0385


#----------------------------------------------------------------------------#
#                   ABSORPTION CORRECTION                                    #
#----------------------------------------------------------------------------#

_exptl_absorpt_coefficient_mu    1.237
_exptl_absorpt_correction_type   analytical
_exptl_absorpt_process_details   
;
      CrysAlisPro, Agilent Technologies.
;
_exptl_absorpt_correction_T_min  0.767
_exptl_absorpt_correction_T_max  0.95

#----------------------------------------------------------------------------#
#                   DATA COLLECTION                                          #
#----------------------------------------------------------------------------#

_diffrn_ambient_temperature      100(2)
_diffrn_radiation_wavelength     0.71073
_diffrn_radiation_type           MoK\a
_diffrn_radiation_monochromator  graphite
_diffrn_detector_area_resol_mean 10.4738
_diffrn_orient_matrix_ub_11      -0.0652639
_diffrn_orient_matrix_ub_12      0.0288889
_diffrn_orient_matrix_ub_13      0.0082377
_diffrn_orient_matrix_ub_21      0.0677494
_diffrn_orient_matrix_ub_22      0.0302338
_diffrn_orient_matrix_ub_23      0.0067887
_diffrn_orient_matrix_ub_31      -0.0112717
_diffrn_orient_matrix_ub_32      0.0148328
_diffrn_orient_matrix_ub_33      -0.0297966
_diffrn_measurement_device_type  'Oxford Diffraction Gemini diffractometer'
_diffrn_measurement_method       '\w scans'
_diffrn_reflns_av_R_equivalents  0.0612
_diffrn_reflns_av_unetI/netI     0.1231
_diffrn_reflns_number            29999
_diffrn_reflns_limit_h_min       -10
_diffrn_reflns_limit_h_max       10
_diffrn_reflns_limit_k_min       -19
_diffrn_reflns_limit_k_max       23
_diffrn_reflns_limit_l_min       -32
_diffrn_reflns_limit_l_max       29
_diffrn_reflns_theta_min         3.402
_diffrn_reflns_theta_max         30.998
_diffrn_reflns_theta_full        25.242
_diffrn_measured_fraction_theta_full 0.997
_diffrn_measured_fraction_theta_max 0.965
_diffrn_reflns_Laue_measured_fraction_full 0.997
_diffrn_reflns_Laue_measured_fraction_max 0.965
_diffrn_reflns_point_group_measured_fraction_full 0.997
_diffrn_reflns_point_group_measured_fraction_max 0.965
_reflns_Friedel_coverage         0
_reflns_number_total             8604
_reflns_number_gt                7181
_reflns_threshold_expression     'I > 2\s(I)'

#----------------------------------------------------------------------------#
#                   COMPUTER PROGRAMS USED                                   #
#----------------------------------------------------------------------------#

_computing_data_collection       
;
        CrysAlisPro, Agilent Technologies, Version 1.171.35.21 
;
_computing_cell_refinement       
;
        CrysAlisPro, Agilent Technologies, Version 1.171.35.21 
;
_computing_data_reduction        
;
        CrysAlisPro, Agilent Technologies, Version 1.171.35.21 
;
_computing_molecular_graphics    'Diamond (Brandenburg, K., (1999)'
_computing_publication_material  'WinGX Farrugia, L. J. (1999)'
_computing_structure_refinement  'SHELXL-2017 (Sheldrick, 2015)'
_computing_structure_solution    'SHELXT (Sheldrick, 2015)'


#----------------------------------------------------------------------------#
#                   STRUCTURE SOLUTION                                       #
#----------------------------------------------------------------------------#

_atom_sites_solution_hydrogens   geom

#----------------------------------------------------------------------------#
#                   REFINEMENT INFORMATION                                   #
#----------------------------------------------------------------------------#

_refine_special_details          
;The Twin Law (-1 0 0 0 -1 0 0.5 0 1) was applied in the refinement 
  where the twin component fraction refined to 0.044.,Twin
;
_refine_ls_structure_factor_coef Fsqd
_refine_ls_matrix_type           full
_refine_ls_weighting_scheme      calc
_refine_ls_weighting_details     
'w=1/[\s^2^(Fo^2^)+33.4690P] where P=(Fo^2^+2Fc^2^)/3'
_refine_ls_hydrogen_treatment    constr
_refine_ls_extinction_method     none
_refine_ls_number_reflns         8604
_refine_ls_number_parameters     337
_refine_ls_number_restraints     0
_refine_ls_R_factor_all          0.0788
_refine_ls_R_factor_gt           0.0627
_refine_ls_wR_factor_ref         0.1411
_refine_ls_wR_factor_gt          0.1328
_refine_ls_goodness_of_fit_ref   1.045
_refine_ls_restrained_S_all      1.045
_refine_ls_shift/su_max          0
_refine_ls_shift/su_mean         0
_refine_diff_density_max         1.942
_refine_diff_density_min         -0.8
_refine_diff_density_rms         0.169

#----------------------------------------------------------------------------#
#                   CONSTRAINTS AND RESTRAINTS                               #
#----------------------------------------------------------------------------#


#----------------------------------------------------------------------------#
#                   ATOMIC TYPES, COORDINATES AND THERMAL PARAMETERS         #
#----------------------------------------------------------------------------#

loop_
_atom_type_symbol
_atom_type_description
_atom_type_scat_dispersion_real
_atom_type_scat_dispersion_imag
_atom_type_scat_source
C C 0.0033 0.0016 'International Tables Vol C Tables 4.2.6.8 and 6.1.1.4'
H H 0 0 'International Tables Vol C Tables 4.2.6.8 and 6.1.1.4'
N N 0.0061 0.0033 'International Tables Vol C Tables 4.2.6.8 and 6.1.1.4'
Cl Cl 0.1484 0.1585 'International Tables Vol C Tables 4.2.6.8 and 6.1.1.4'
Cd Cd -0.8075 1.2024 'International Tables Vol C Tables 4.2.6.8 and 6.1.1.4'

loop_
_atom_site_label
_atom_site_type_symbol
_atom_site_fract_x
_atom_site_fract_y
_atom_site_fract_z
_atom_site_U_iso_or_equiv
_atom_site_adp_type
_atom_site_occupancy
_atom_site_site_symmetry_order
_atom_site_calc_flag
_atom_site_refinement_flags_posn
_atom_site_refinement_flags_adp
_atom_site_refinement_flags_occupancy
_atom_site_disorder_assembly
_atom_site_disorder_group
Cd1 Cd 0.17915(5) 0.24568(2) 0.12287(2) 0.01381(8) Uani 1 1 d . . . . .
Cl1 Cl -0.10658(17) 0.17405(8) 0.10486(6) 0.0188(2) Uani 1 1 d . . . . .
Cl2 Cl 0.41803(16) 0.14134(8) 0.12693(6) 0.0179(2) Uani 1 1 d . . . . .
Cl3 Cl 0.18792(18) 0.31611(8) 0.22085(5) 0.0183(2) Uani 1 1 d . . . . .
Cl4 Cl 0.22679(18) 0.35524(8) 0.04764(6) 0.0197(2) Uani 1 1 d . . . . .
C11 C 0.7918(7) 0.1466(3) 0.2522(2) 0.0155(9) Uani 1 1 d . . . . .
H11 H 0.743541 0.122098 0.215855 0.019 Uiso 1 1 calc R U . . .
N12 N 0.7850(5) 0.2293(3) 0.26723(19) 0.0140(8) Uani 1 1 d . . . . .
C12 C 0.6876(7) 0.2926(3) 0.2279(2) 0.0169(10) Uani 1 1 d . . . . .
H12A H 0.615337 0.328233 0.25182 0.025 Uiso 1 1 calc R U . . .
H12B H 0.609484 0.263867 0.197212 0.025 Uiso 1 1 calc R U . . .
H12C H 0.773912 0.327195 0.208754 0.025 Uiso 1 1 calc R U . . .
C13 C 0.8681(6) 0.2429(3) 0.3217(2) 0.0135(8) Uani 1 1 d . . . . .
N13A N 0.9288(6) 0.1670(3) 0.34240(19) 0.0137(8) Uani 1 1 d . . . . .
C14 C 1.0257(7) 0.1465(3) 0.3960(2) 0.0169(10) Uani 1 1 d . . . . .
H14 H 1.059348 0.18836 0.424806 0.02 Uiso 1 1 calc R U . . .
C15 C 1.0705(7) 0.0656(3) 0.4059(2) 0.0187(10) Uani 1 1 d . . . . .
H15 H 1.139277 0.051072 0.441851 0.022 Uiso 1 1 calc R U . . .
C16 C 1.0176(7) 0.0011(4) 0.3640(3) 0.0200(10) Uani 1 1 d . . . . .
H16 H 1.046681 -0.055566 0.373056 0.024 Uiso 1 1 calc R U . . .
C17 C 0.9265(7) 0.0207(3) 0.3114(3) 0.0186(10) Uani 1 1 d . . . . .
H17 H 0.893245 -0.021712 0.282979 0.022 Uiso 1 1 calc R U . . .
C17A C 0.8811(7) 0.1056(3) 0.2992(2) 0.0155(9) Uani 1 1 d . . . . .
C21 C 0.6206(7) 0.0671(3) 0.4369(2) 0.0182(10) Uani 1 1 d . . . . .
H21 H 0.679496 0.022377 0.458315 0.022 Uiso 1 1 calc R U . . .
N22 N 0.6077(6) 0.1476(3) 0.45635(19) 0.0147(8) Uani 1 1 d . . . . .
C22 C 0.6961(8) 0.1774(4) 0.5133(2) 0.0227(11) Uani 1 1 d . . . . .
H22A H 0.725149 0.236957 0.509946 0.034 Uiso 1 1 calc R U . . .
H22B H 0.806138 0.145476 0.523024 0.034 Uiso 1 1 calc R U . . .
H22C H 0.615862 0.169748 0.544963 0.034 Uiso 1 1 calc R U . . .
C23 C 0.5137(6) 0.1949(3) 0.4151(2) 0.0135(9) Uani 1 1 d . . . . .
N23A N 0.4689(5) 0.1431(3) 0.36792(19) 0.0125(8) Uani 1 1 d . . . . .
C24 C 0.3689(7) 0.1609(3) 0.3142(2) 0.0154(9) Uani 1 1 d . . . . .
H24 H 0.3228 0.215471 0.305904 0.019 Uiso 1 1 calc R U . . .
C25 C 0.3402(7) 0.0981(4) 0.2746(2) 0.0201(11) Uani 1 1 d . . . . .
H25 H 0.271242 0.108874 0.237981 0.024 Uiso 1 1 calc R U . . .
C26 C 0.4100(7) 0.0160(3) 0.2858(3) 0.0207(11) Uani 1 1 d . . . . .
H26 H 0.390504 -0.026173 0.256188 0.025 Uiso 1 1 calc R U . . .
C27 C 0.5036(7) -0.0024(3) 0.3382(3) 0.0201(11) Uani 1 1 d . . . . .
H27 H 0.548105 -0.057283 0.34611 0.024 Uiso 1 1 calc R U . . .
C27A C 0.5337(7) 0.0624(3) 0.3812(2) 0.0162(9) Uani 1 1 d . . . . .
C131 C 0.8886(6) 0.3225(3) 0.3544(2) 0.0128(9) Uani 1 1 d . . . . .
C136 C 0.9145(7) 0.3981(3) 0.3251(2) 0.0157(9) Uani 1 1 d . . . . .
H136 H 0.926058 0.399439 0.283394 0.019 Uiso 1 1 calc R U . . .
C135 C 0.9229(7) 0.4704(3) 0.3581(2) 0.0177(10) Uani 1 1 d . . . . .
H135 H 0.939097 0.523013 0.33962 0.021 Uiso 1 1 calc R U . . .
C134 C 0.9074(7) 0.4656(3) 0.4186(2) 0.0183(10) Uani 1 1 d . . . . .
H134 H 0.910992 0.515009 0.442169 0.022 Uiso 1 1 calc R U . . .
C133 C 0.8867(7) 0.3884(4) 0.4446(2) 0.0195(10) Uani 1 1 d . . . . .
H133 H 0.879037 0.385925 0.486438 0.023 Uiso 1 1 calc R U . . .
N132 N 0.8768(6) 0.3166(3) 0.41346(19) 0.0165(8) Uani 1 1 d . . . . .
C231 C 0.4658(6) 0.2833(3) 0.4176(2) 0.0134(9) Uani 1 1 d . . . . .
C236 C 0.4245(7) 0.3203(4) 0.4712(2) 0.0192(10) Uani 1 1 d . . . . .
H236 H 0.423964 0.288343 0.506784 0.023 Uiso 1 1 calc R U . . .
C235 C 0.3843(7) 0.4051(4) 0.4705(3) 0.0215(11) Uani 1 1 d . . . . .
H235 H 0.357535 0.432514 0.506124 0.026 Uiso 1 1 calc R U . . .
C234 C 0.3836(7) 0.4493(3) 0.4181(3) 0.0192(10) Uani 1 1 d . . . . .
H234 H 0.356355 0.507347 0.416714 0.023 Uiso 1 1 calc R U . . .
C233 C 0.4238(7) 0.4064(3) 0.3671(2) 0.0197(10) Uani 1 1 d . . . . .
H233 H 0.421111 0.436799 0.33073 0.024 Uiso 1 1 calc R U . . .
N232 N 0.4659(6) 0.3253(3) 0.36614(19) 0.0152(8) Uani 1 1 d . . . . .

loop_
_atom_site_aniso_label
_atom_site_aniso_U_11
_atom_site_aniso_U_22
_atom_site_aniso_U_33
_atom_site_aniso_U_23
_atom_site_aniso_U_13
_atom_site_aniso_U_12
Cd1 0.01355(14) 0.01390(15) 0.01411(15) 0.00011(14) 0.00202(11) 0.00079(14)
Cl1 0.0147(5) 0.0221(6) 0.0194(6) 0.0017(5) 0.0010(4) -0.0022(5)
Cl2 0.0159(5) 0.0196(6) 0.0184(6) -0.0030(5) 0.0019(4) 0.0039(4)
Cl3 0.0231(6) 0.0172(6) 0.0146(5) -0.0023(4) 0.0013(4) 0.0055(5)
Cl4 0.0254(6) 0.0155(5) 0.0187(6) 0.0031(5) 0.0055(5) -0.0007(5)
C11 0.015(2) 0.013(2) 0.018(2) -0.0027(18) 0.0025(18) -0.0021(18)
N12 0.0122(18) 0.014(2) 0.0160(19) -0.0019(15) 0.0016(15) -0.0009(15)
C12 0.018(2) 0.021(2) 0.011(2) -0.0040(19) -0.0040(18) -0.0007(19)
C13 0.0122(19) 0.014(2) 0.015(2) -0.0014(18) 0.0022(15) 0.0003(18)
N13A 0.0136(18) 0.0129(19) 0.0150(19) -0.0026(15) 0.0035(15) -0.0001(15)
C14 0.015(2) 0.016(2) 0.020(2) 0.0009(19) 0.0040(18) 0.0011(18)
C15 0.017(2) 0.020(3) 0.019(2) 0.003(2) 0.0047(19) 0.0015(19)
C16 0.020(2) 0.016(2) 0.026(3) 0.003(2) 0.006(2) -0.001(2)
C17 0.018(2) 0.013(2) 0.025(3) -0.002(2) 0.008(2) -0.0013(19)
C17A 0.013(2) 0.015(2) 0.019(2) -0.0013(19) 0.0053(18) -0.0019(18)
C21 0.014(2) 0.018(2) 0.023(3) 0.002(2) 0.0011(19) 0.0006(19)
N22 0.0138(19) 0.016(2) 0.0145(19) 0.0025(16) 0.0000(15) 0.0005(16)
C22 0.021(3) 0.028(3) 0.018(3) -0.003(2) -0.003(2) 0.000(2)
C23 0.010(2) 0.017(2) 0.014(2) 0.0022(18) 0.0017(16) -0.0004(17)
N23A 0.0116(18) 0.0117(18) 0.0144(19) -0.0022(15) 0.0020(14) -0.0024(15)
C24 0.014(2) 0.016(2) 0.017(2) 0.0022(18) 0.0030(17) -0.0014(18)
C25 0.017(2) 0.026(3) 0.017(2) -0.002(2) 0.0035(19) -0.006(2)
C26 0.021(3) 0.017(2) 0.025(3) -0.005(2) 0.008(2) -0.005(2)
C27 0.017(2) 0.014(2) 0.030(3) -0.004(2) 0.009(2) -0.0016(19)
C27A 0.011(2) 0.015(2) 0.023(3) 0.0009(19) 0.0030(18) 0.0000(17)
C131 0.012(2) 0.013(2) 0.014(2) -0.0002(17) 0.0024(16) 0.0003(17)
C136 0.015(2) 0.016(2) 0.016(2) 0.0013(19) 0.0038(18) 0.0007(18)
C135 0.015(2) 0.013(2) 0.025(3) -0.0014(19) 0.0019(19) 0.0007(18)
C134 0.019(2) 0.016(2) 0.020(3) -0.0081(19) 0.0019(19) 0.0027(19)
C133 0.019(2) 0.022(3) 0.018(2) -0.005(2) 0.0027(19) -0.002(2)
N132 0.018(2) 0.019(2) 0.0123(19) -0.0029(16) 0.0022(15) -0.0036(17)
C231 0.010(2) 0.015(2) 0.015(2) -0.0021(18) 0.0027(16) -0.0024(17)
C236 0.021(2) 0.020(2) 0.017(2) -0.001(2) 0.0049(19) -0.001(2)
C235 0.021(3) 0.020(3) 0.024(3) -0.005(2) 0.006(2) 0.000(2)
C234 0.020(2) 0.014(2) 0.025(3) 0.001(2) 0.004(2) 0.0009(19)
C233 0.021(3) 0.019(3) 0.020(3) 0.006(2) 0.003(2) 0.001(2)
N232 0.0144(19) 0.015(2) 0.017(2) 0.0026(16) 0.0033(15) 0.0018(16)


#----------------------------------------------------------------------------#
#                   MOLECULAR GEOMETRY                                       #
#----------------------------------------------------------------------------#

_geom_special_details            
;
 All esds (except the esd in the dihedral angle between two l.s. planes)
 are estimated using the full covariance matrix.  The cell esds are taken
 into account individually in the estimation of esds in distances, angles
 and torsion angles; correlations between esds in cell parameters are only
 used when they are defined by crystal symmetry.  An approximate (isotropic)
 treatment of cell esds is used for estimating esds involving l.s. planes.
;
loop_
_geom_bond_atom_site_label_1
_geom_bond_atom_site_label_2
_geom_bond_distance
_geom_bond_site_symmetry_2
_geom_bond_publ_flag
Cd1 Cl1 2.4353(13) . ?
Cd1 Cl2 2.4452(13) . ?
Cd1 Cl3 2.4719(13) . ?
Cd1 Cl4 2.4829(13) . ?
C11 N12 1.365(6) . ?
C11 C17A 1.370(7) . ?
C11 H11 0.95 . ?
N12 C13 1.344(6) . ?
N12 C12 1.494(7) . ?
C12 H12A 0.98 . ?
C12 H12B 0.98 . ?
C12 H12C 0.98 . ?
C13 N13A 1.364(6) . ?
C13 C131 1.470(7) . ?
N13A C14 1.393(7) . ?
N13A C17A 1.405(7) . ?
C14 C15 1.348(7) . ?
C14 H14 0.95 . ?
C15 C16 1.431(8) . ?
C15 H15 0.95 . ?
C16 C17 1.352(8) . ?
C16 H16 0.95 . ?
C17 C17A 1.418(7) . ?
C17 H17 0.95 . ?
C21 N22 1.364(7) . ?
C21 C27A 1.365(7) . ?
C21 H21 0.95 . ?
N22 C23 1.348(6) . ?
N22 C22 1.472(7) . ?
C22 H22A 0.98 . ?
C22 H22B 0.98 . ?
C22 H22C 0.98 . ?
C23 N23A 1.366(6) . ?
C23 C231 1.460(7) . ?
N23A C24 1.396(6) . ?
N23A C27A 1.401(6) . ?
C24 C25 1.348(7) . ?
C24 H24 0.95 . ?
C25 C26 1.428(8) . ?
C25 H25 0.95 . ?
C26 C27 1.352(8) . ?
C26 H26 0.95 . ?
C27 C27A 1.421(7) . ?
C27 H27 0.95 . ?
C131 N132 1.343(6) . ?
C131 C136 1.399(7) . ?
C136 C135 1.372(7) . ?
C136 H136 0.95 . ?
C135 C134 1.379(8) . ?
C135 H135 0.95 . ?
C134 C133 1.380(8) . ?
C134 H134 0.95 . ?
C133 N132 1.343(7) . ?
C133 H133 0.95 . ?
C231 N232 1.339(6) . ?
C231 C236 1.403(7) . ?
C236 C235 1.388(8) . ?
C236 H236 0.95 . ?
C235 C234 1.375(8) . ?
C235 H235 0.95 . ?
C234 C233 1.393(8) . ?
C234 H234 0.95 . ?
C233 N232 1.334(7) . ?
C233 H233 0.95 . ?

loop_
_geom_angle_atom_site_label_1
_geom_angle_atom_site_label_2
_geom_angle_atom_site_label_3
_geom_angle
_geom_angle_site_symmetry_1
_geom_angle_site_symmetry_3
_geom_angle_publ_flag
Cl1 Cd1 Cl2 108.63(5) . . ?
Cl1 Cd1 Cl3 108.48(5) . . ?
Cl2 Cd1 Cl3 108.33(4) . . ?
Cl1 Cd1 Cl4 113.27(5) . . ?
Cl2 Cd1 Cl4 110.92(5) . . ?
Cl3 Cd1 Cl4 107.08(5) . . ?
N12 C11 C17A 107.3(4) . . ?
N12 C11 H11 126.3 . . ?
C17A C11 H11 126.3 . . ?
C13 N12 C11 111.0(4) . . ?
C13 N12 C12 126.6(4) . . ?
C11 N12 C12 122.3(4) . . ?
N12 C12 H12A 109.5 . . ?
N12 C12 H12B 109.5 . . ?
H12A C12 H12B 109.5 . . ?
N12 C12 H12C 109.5 . . ?
H12A C12 H12C 109.5 . . ?
H12B C12 H12C 109.5 . . ?
N12 C13 N13A 106.4(4) . . ?
N12 C13 C131 128.1(5) . . ?
N13A C13 C131 125.4(4) . . ?
C13 N13A C14 129.7(4) . . ?
C13 N13A C17A 109.1(4) . . ?
C14 N13A C17A 121.2(4) . . ?
C15 C14 N13A 118.2(5) . . ?
C15 C14 H14 120.9 . . ?
N13A C14 H14 120.9 . . ?
C14 C15 C16 122.0(5) . . ?
C14 C15 H15 119 . . ?
C16 C15 H15 119 . . ?
C17 C16 C15 120.1(5) . . ?
C17 C16 H16 119.9 . . ?
C15 C16 H16 119.9 . . ?
C16 C17 C17A 119.0(5) . . ?
C16 C17 H17 120.5 . . ?
C17A C17 H17 120.5 . . ?
C11 C17A N13A 106.2(4) . . ?
C11 C17A C17 134.4(5) . . ?
N13A C17A C17 119.4(5) . . ?
N22 C21 C27A 107.8(5) . . ?
N22 C21 H21 126.1 . . ?
C27A C21 H21 126.1 . . ?
C23 N22 C21 110.8(4) . . ?
C23 N22 C22 126.0(5) . . ?
C21 N22 C22 123.1(4) . . ?
N22 C22 H22A 109.5 . . ?
N22 C22 H22B 109.5 . . ?
H22A C22 H22B 109.5 . . ?
N22 C22 H22C 109.5 . . ?
H22A C22 H22C 109.5 . . ?
H22B C22 H22C 109.5 . . ?
N22 C23 N23A 106.0(4) . . ?
N22 C23 C231 129.2(5) . . ?
N23A C23 C231 124.8(4) . . ?
C23 N23A C24 128.9(4) . . ?
C23 N23A C27A 109.5(4) . . ?
C24 N23A C27A 121.6(4) . . ?
C25 C24 N23A 117.7(5) . . ?
C25 C24 H24 121.2 . . ?
N23A C24 H24 121.2 . . ?
C24 C25 C26 122.1(5) . . ?
C24 C25 H25 118.9 . . ?
C26 C25 H25 118.9 . . ?
C27 C26 C25 120.6(5) . . ?
C27 C26 H26 119.7 . . ?
C25 C26 H26 119.7 . . ?
C26 C27 C27A 118.4(5) . . ?
C26 C27 H27 120.8 . . ?
C27A C27 H27 120.8 . . ?
C21 C27A N23A 105.9(5) . . ?
C21 C27A C27 134.6(5) . . ?
N23A C27A C27 119.5(5) . . ?
N132 C131 C136 123.5(5) . . ?
N132 C131 C13 115.0(4) . . ?
C136 C131 C13 121.5(4) . . ?
C135 C136 C131 118.2(5) . . ?
C135 C136 H136 120.9 . . ?
C131 C136 H136 120.9 . . ?
C136 C135 C134 119.0(5) . . ?
C136 C135 H135 120.5 . . ?
C134 C135 H135 120.5 . . ?
C135 C134 C133 119.4(5) . . ?
C135 C134 H134 120.3 . . ?
C133 C134 H134 120.3 . . ?
N132 C133 C134 123.1(5) . . ?
N132 C133 H133 118.5 . . ?
C134 C133 H133 118.5 . . ?
C133 N132 C131 116.8(5) . . ?
N232 C231 C236 123.4(5) . . ?
N232 C231 C23 115.7(4) . . ?
C236 C231 C23 120.9(5) . . ?
C235 C236 C231 117.8(5) . . ?
C235 C236 H236 121.1 . . ?
C231 C236 H236 121.1 . . ?
C234 C235 C236 119.7(5) . . ?
C234 C235 H235 120.2 . . ?
C236 C235 H235 120.2 . . ?
C235 C234 C233 118.1(5) . . ?
C235 C234 H234 120.9 . . ?
C233 C234 H234 120.9 . . ?
N232 C233 C234 124.0(5) . . ?
N232 C233 H233 118 . . ?
C234 C233 H233 118 . . ?
C233 N232 C231 117.1(5) . . ?

loop_
_geom_torsion_atom_site_label_1
_geom_torsion_atom_site_label_2
_geom_torsion_atom_site_label_3
_geom_torsion_atom_site_label_4
_geom_torsion
_geom_torsion_site_symmetry_1
_geom_torsion_site_symmetry_2
_geom_torsion_site_symmetry_3
_geom_torsion_site_symmetry_4
_geom_torsion_publ_flag
C17A C11 N12 C13 0.7(6) . . . . ?
C17A C11 N12 C12 -176.3(4) . . . . ?
C11 N12 C13 N13A -0.4(5) . . . . ?
C12 N12 C13 N13A 176.4(4) . . . . ?
C11 N12 C13 C131 -179.2(5) . . . . ?
C12 N12 C13 C131 -2.3(8) . . . . ?
N12 C13 N13A C14 178.9(5) . . . . ?
C131 C13 N13A C14 -2.3(8) . . . . ?
N12 C13 N13A C17A 0.0(5) . . . . ?
C131 C13 N13A C17A 178.8(4) . . . . ?
C13 N13A C14 C15 -179.8(5) . . . . ?
C17A N13A C14 C15 -1.1(7) . . . . ?
N13A C14 C15 C16 -1.6(8) . . . . ?
C14 C15 C16 C17 2.9(8) . . . . ?
C15 C16 C17 C17A -1.3(8) . . . . ?
N12 C11 C17A N13A -0.6(5) . . . . ?
N12 C11 C17A C17 178.0(6) . . . . ?
C13 N13A C17A C11 0.4(5) . . . . ?
C14 N13A C17A C11 -178.6(4) . . . . ?
C13 N13A C17A C17 -178.5(4) . . . . ?
C14 N13A C17A C17 2.5(7) . . . . ?
C16 C17 C17A C11 -179.7(6) . . . . ?
C16 C17 C17A N13A -1.2(8) . . . . ?
C27A C21 N22 C23 0.6(6) . . . . ?
C27A C21 N22 C22 -175.9(5) . . . . ?
C21 N22 C23 N23A -1.1(6) . . . . ?
C22 N22 C23 N23A 175.2(5) . . . . ?
C21 N22 C23 C231 179.1(5) . . . . ?
C22 N22 C23 C231 -4.6(8) . . . . ?
N22 C23 N23A C24 178.8(5) . . . . ?
C231 C23 N23A C24 -1.4(8) . . . . ?
N22 C23 N23A C27A 1.2(5) . . . . ?
C231 C23 N23A C27A -179.0(4) . . . . ?
C23 N23A C24 C25 -178.9(5) . . . . ?
C27A N23A C24 C25 -1.6(7) . . . . ?
N23A C24 C25 C26 -0.8(8) . . . . ?
C24 C25 C26 C27 2.2(8) . . . . ?
C25 C26 C27 C27A -1.3(8) . . . . ?
N22 C21 C27A N23A 0.2(6) . . . . ?
N22 C21 C27A C27 178.8(6) . . . . ?
C23 N23A C27A C21 -0.9(6) . . . . ?
C24 N23A C27A C21 -178.7(4) . . . . ?
C23 N23A C27A C27 -179.7(4) . . . . ?
C24 N23A C27A C27 2.5(7) . . . . ?
C26 C27 C27A C21 -179.4(6) . . . . ?
C26 C27 C27A N23A -1.0(7) . . . . ?
N12 C13 C131 N132 142.4(5) . . . . ?
N13A C13 C131 N132 -36.1(7) . . . . ?
N12 C13 C131 C136 -36.3(8) . . . . ?
N13A C13 C131 C136 145.2(5) . . . . ?
N132 C131 C136 C135 -2.0(8) . . . . ?
C13 C131 C136 C135 176.5(5) . . . . ?
C131 C136 C135 C134 0.7(8) . . . . ?
C136 C135 C134 C133 1.0(8) . . . . ?
C135 C134 C133 N132 -1.5(8) . . . . ?
C134 C133 N132 C131 0.2(8) . . . . ?
C136 C131 N132 C133 1.6(7) . . . . ?
C13 C131 N132 C133 -177.1(4) . . . . ?
N22 C23 C231 N232 143.7(5) . . . . ?
N23A C23 C231 N232 -36.0(7) . . . . ?
N22 C23 C231 C236 -35.7(8) . . . . ?
N23A C23 C231 C236 144.5(5) . . . . ?
N232 C231 C236 C235 -1.0(8) . . . . ?
C23 C231 C236 C235 178.5(5) . . . . ?
C231 C236 C235 C234 1.0(8) . . . . ?
C236 C235 C234 C233 0.0(8) . . . . ?
C235 C234 C233 N232 -1.1(9) . . . . ?
C234 C233 N232 C231 1.2(8) . . . . ?
C236 C231 N232 C233 -0.1(7) . . . . ?
C23 C231 N232 C233 -179.6(5) . . . . ?

loop_
_geom_hbond_atom_site_label_D
_geom_hbond_atom_site_label_H
_geom_hbond_atom_site_label_A
_geom_hbond_distance_DH
_geom_hbond_distance_HA
_geom_hbond_distance_DA
_geom_hbond_angle_DHA
_geom_hbond_site_symmetry_A
_geom_hbond_publ_flag
C12 H12B Cl2 0.98 2.83 3.782(5) 164.1 . yes
C14 H14 N132 0.95 2.47 2.978(7) 113.7 . yes
C17 H17 Cl3 0.95 2.66 3.441(5) 139.7 2_645 yes
C21 H21 Cl4 0.95 2.77 3.581(6) 144.2 2_645 yes
C22 H22A Cl1 0.98 2.78 3.397(6) 121.8 4_666 yes
C24 H24 Cl3 0.95 2.63 3.452(5) 144.4 . yes
C24 H24 N232 0.95 2.41 2.940(7) 114.8 . yes
C133 H133 Cl1 0.95 2.83 3.740(6) 161.7 4_666 yes

_shelx_res_file                  
;
TITL lv4825 in P2(1)/c
    shelx.res
    created by SHELXL-2017/1 at 08:10:50 on 12-Oct-2019
CELL  0.71073   7.5133  15.9736  22.5132   90.000   94.998   90.000
ZERR     4.00   0.0002   0.0006   0.0008    0.000    0.003    0.000
LATT   1
SYMM  - X, 1/2 + Y, 1/2 - Z
SFAC  C    H    N    CL   CD
UNIT  104 96 24 16 4
MERG   2
OMIT     0.00  62.00
TWIN   -1.00  0.00  0.00  0.00 -1.00  0.00  0.50  0.00  1.00   2
EQIV $1 x+1, y, z
HTAB C12 Cl2
HTAB C14 N132
EQIV $2 x+1, -y+1/2, z+1/2
EQIV $3 -x+1, y-1/2, -z+1/2
HTAB C17 Cl3_$3
HTAB C21 Cl4_$3
HTAB C22 Cl1_$2
EQIV $4 x, -y+1/2, z+1/2
HTAB C24 Cl3
HTAB C24 N232
HTAB C133 Cl1_$2
FMAP   2
PLAN   25
ACTA
BOND   $H
CONF
L.S.  10
TEMP  -173.00
WGHT    0.000000   33.469002
BASF   0.04416
FVAR       0.91111
CD1   5    0.179152    0.245681    0.122867    11.00000    0.01355    0.01390 =
         0.01411    0.00011    0.00202    0.00079
CL1   4   -0.106578    0.174046    0.104862    11.00000    0.01471    0.02206 =
         0.01945    0.00167    0.00098   -0.00223
CL2   4    0.418028    0.141336    0.126932    11.00000    0.01585    0.01961 =
         0.01837   -0.00297    0.00192    0.00386
CL3   4    0.187916    0.316115    0.220846    11.00000    0.02310    0.01722 =
         0.01457   -0.00230    0.00128    0.00550
CL4   4    0.226787    0.355241    0.047639    11.00000    0.02535    0.01553 =
         0.01870    0.00310    0.00550   -0.00072
C11   1    0.791815    0.146617    0.252193    11.00000    0.01521    0.01318 =
         0.01835   -0.00266    0.00249   -0.00209
AFIX  43
H11   2    0.743541    0.122098    0.215855    11.00000   -1.20000
AFIX   0
N12   3    0.785034    0.229270    0.267232    11.00000    0.01223    0.01366 =
         0.01605   -0.00186    0.00157   -0.00095
C12   1    0.687560    0.292586    0.227870    11.00000    0.01767    0.02093 =
         0.01130   -0.00398   -0.00401   -0.00066
AFIX 137
H12A  2    0.615337    0.328233    0.251820    11.00000   -1.50000
H12B  2    0.609484    0.263867    0.197212    11.00000   -1.50000
H12C  2    0.773912    0.327195    0.208754    11.00000   -1.50000
AFIX   0
C13   1    0.868077    0.242917    0.321680    11.00000    0.01224    0.01370 =
         0.01481   -0.00139    0.00216    0.00027
N13A  3    0.928754    0.166992    0.342398    11.00000    0.01361    0.01295 =
         0.01498   -0.00259    0.00347   -0.00013
C14   1    1.025723    0.146501    0.396015    11.00000    0.01521    0.01607 =
         0.01983    0.00087    0.00399    0.00108
AFIX  43
H14   2    1.059348    0.188360    0.424806    11.00000   -1.20000
AFIX   0
C15   1    1.070529    0.065647    0.405921    11.00000    0.01697    0.02019 =
         0.01948    0.00293    0.00469    0.00148
AFIX  43
H15   2    1.139277    0.051072    0.441851    11.00000   -1.20000
AFIX   0
C16   1    1.017650    0.001148    0.363951    11.00000    0.01955    0.01578 =
         0.02556    0.00316    0.00628   -0.00057
AFIX  43
H16   2    1.046681   -0.055566    0.373056    11.00000   -1.20000
AFIX   0
C17   1    0.926467    0.020726    0.311367    11.00000    0.01796    0.01346 =
         0.02543   -0.00238    0.00754   -0.00131
AFIX  43
H17   2    0.893245   -0.021712    0.282979    11.00000   -1.20000
AFIX   0
C17A  1    0.881137    0.105575    0.299211    11.00000    0.01332    0.01541 =
         0.01850   -0.00127    0.00531   -0.00189
C21   1    0.620562    0.067131    0.436893    11.00000    0.01360    0.01815 =
         0.02275    0.00215    0.00107    0.00055
AFIX  43
H21   2    0.679496    0.022377    0.458315    11.00000   -1.20000
AFIX   0
N22   3    0.607670    0.147578    0.456348    11.00000    0.01377    0.01569 =
         0.01454    0.00247   -0.00002    0.00046
C22   1    0.696091    0.177434    0.513330    11.00000    0.02100    0.02778 =
         0.01850   -0.00341   -0.00325   -0.00006
AFIX 137
H22A  2    0.725149    0.236957    0.509946    11.00000   -1.50000
H22B  2    0.806138    0.145476    0.523024    11.00000   -1.50000
H22C  2    0.615862    0.169748    0.544963    11.00000   -1.50000
AFIX   0
C23   1    0.513651    0.194883    0.415127    11.00000    0.00980    0.01687 =
         0.01399    0.00222    0.00167   -0.00036
N23A  3    0.468856    0.143077    0.367917    11.00000    0.01160    0.01173 =
         0.01441   -0.00218    0.00199   -0.00237
C24   1    0.368930    0.160943    0.314217    11.00000    0.01367    0.01622 =
         0.01673    0.00218    0.00297   -0.00141
AFIX  43
H24   2    0.322800    0.215471    0.305904    11.00000   -1.20000
AFIX   0
C25   1    0.340194    0.098134    0.274584    11.00000    0.01724    0.02616 =
         0.01735   -0.00151    0.00351   -0.00552
AFIX  43
H25   2    0.271242    0.108874    0.237981    11.00000   -1.20000
AFIX   0
C26   1    0.409993    0.015978    0.285809    11.00000    0.02105    0.01735 =
         0.02492   -0.00511    0.00837   -0.00469
AFIX  43
H26   2    0.390504   -0.026173    0.256188    11.00000   -1.20000
AFIX   0
C27   1    0.503559   -0.002378    0.338202    11.00000    0.01706    0.01431 =
         0.03021   -0.00432    0.00862   -0.00159
AFIX  43
H27   2    0.548105   -0.057283    0.346110    11.00000   -1.20000
AFIX   0
C27A  1    0.533720    0.062365    0.381165    11.00000    0.01130    0.01480 =
         0.02262    0.00095    0.00296    0.00005
C131  1    0.888606    0.322471    0.354424    11.00000    0.01243    0.01265 =
         0.01365   -0.00016    0.00242    0.00026
C136  1    0.914543    0.398148    0.325073    11.00000    0.01488    0.01602 =
         0.01649    0.00126    0.00382    0.00073
AFIX  43
H136  2    0.926058    0.399439    0.283394    11.00000   -1.20000
AFIX   0
C135  1    0.922894    0.470439    0.358126    11.00000    0.01499    0.01253 =
         0.02546   -0.00142    0.00186    0.00069
AFIX  43
H135  2    0.939097    0.523013    0.339620    11.00000   -1.20000
AFIX   0
C134  1    0.907411    0.465610    0.418597    11.00000    0.01899    0.01605 =
         0.01975   -0.00812    0.00194    0.00268
AFIX  43
H134  2    0.910992    0.515009    0.442169    11.00000   -1.20000
AFIX   0
C133  1    0.886670    0.388403    0.444576    11.00000    0.01856    0.02226 =
         0.01773   -0.00508    0.00268   -0.00171
AFIX  43
H133  2    0.879037    0.385925    0.486438    11.00000   -1.20000
AFIX   0
N132  3    0.876768    0.316602    0.413459    11.00000    0.01798    0.01927 =
         0.01233   -0.00289    0.00224   -0.00358
C231  1    0.465768    0.283308    0.417591    11.00000    0.01033    0.01527 =
         0.01499   -0.00209    0.00273   -0.00239
C236  1    0.424459    0.320286    0.471204    11.00000    0.02122    0.01960 =
         0.01730   -0.00052    0.00487   -0.00148
AFIX  43
H236  2    0.423964    0.288343    0.506784    11.00000   -1.20000
AFIX   0
C235  1    0.384334    0.405106    0.470529    11.00000    0.02060    0.02025 =
         0.02419   -0.00533    0.00563   -0.00010
AFIX  43
H235  2    0.357535    0.432514    0.506124    11.00000   -1.20000
AFIX   0
C234  1    0.383560    0.449262    0.418103    11.00000    0.01969    0.01353 =
         0.02485    0.00059    0.00449    0.00086
AFIX  43
H234  2    0.356355    0.507347    0.416714    11.00000   -1.20000
AFIX   0
C233  1    0.423797    0.406422    0.367075    11.00000    0.02084    0.01876 =
         0.01973    0.00579    0.00304    0.00136
AFIX  43
H233  2    0.421111    0.436799    0.330730    11.00000   -1.20000
AFIX   0
N232  3    0.465891    0.325303    0.366137    11.00000    0.01443    0.01505 =
         0.01658    0.00256    0.00330    0.00183
HKLF    4
 
 
 
 
REM  lv4825 in P2(1)/c
REM R1 =  0.0627 for    7181 Fo > 4sig(Fo)  and  0.0788 for all    8604 data
REM    337 parameters refined using      0 restraints
 
END
 
WGHT      0.0000     33.4554
 
REM Highest difference peak  1.942,  deepest hole -0.800,  1-sigma level  0.169
Q1    1   0.6407  0.2417  0.1217  11.00000  0.05    1.94
Q2    1  -0.1130  0.2568  0.1263  11.00000  0.05    1.24
Q3    1   0.4394  0.2587  0.1156  11.00000  0.05    1.04
Q4    1   0.1457  0.3006  0.0814  11.00000  0.05    0.78
Q5    1   0.4312  0.1751  0.1015  11.00000  0.05    0.78
Q6    1   0.6286  0.1672  0.6185  11.00000  0.05    0.76
Q7    1   0.7017  0.1450  0.5487  11.00000  0.05    0.72
Q8    1   0.1657  0.2564  0.1903  11.00000  0.05    0.71
Q9    1   0.4244  0.0118  0.3172  11.00000  0.05    0.69
Q10   1   0.8467  0.3191  0.3788  11.00000  0.05    0.67
Q11   1   0.1916  0.3338  0.1072  11.00000  0.05    0.66
Q12   1   0.3948  0.1610  0.3476  11.00000  0.05    0.65
Q13   1   0.1182  0.1660  0.1397  11.00000  0.05    0.64
Q14   1   0.8575 -0.1256  0.3748  11.00000  0.05    0.64
Q15   1   0.4402  0.4212  0.4022  11.00000  0.05    0.64
Q16   1   0.1619  0.2435  0.0519  11.00000  0.05    0.64
Q17   1   0.6400  0.2829  0.2177  11.00000  0.05    0.63
Q18   1   0.7358  0.3171  0.2277  11.00000  0.05    0.62
Q19   1   0.3446  0.2506  0.1287  11.00000  0.05    0.61
Q20   1   0.1893  0.2180  0.1611  11.00000  0.05    0.61
Q21   1   0.3799  0.4219  0.3908  11.00000  0.05    0.59
Q22   1   0.4554  0.2412  0.4196  11.00000  0.05    0.59
Q23   1   0.9409  0.4593  0.3878  11.00000  0.05    0.58
Q24   1   0.1907  0.1613  0.1137  11.00000  0.05    0.58
Q25   1   0.6291  0.3181  0.2161  11.00000  0.05    0.57
;
_shelx_res_checksum              76769
####################################################################### 
# 
# This file contains crystal structure data downloaded from the 
# Cambridge Structural Database (CSD) hosted by the Cambridge 
# Crystallographic Data Centre (CCDC).
# 
# Full information about CCDC data access policies and citation 
# guidelines are available at http://www.ccdc.cam.ac.uk/access/V1 
# 
# Audit and citation data items may have been added by the CCDC. 
# Please retain this information to preserve the provenance of 
# this file and to allow appropriate attribution of the data. 
# 
#######################################################################

data_lv737
_audit_block_doi                 10.5517/ccdc.csd.cc23rms9
_database_code_depnum_ccdc_archive 'CCDC 1959131'
loop_
_audit_author_name
_audit_author_address
'Brian Skelton'
;University of Western Australia
Australia
;
_audit_update_record             
;
2019-10-14 deposited with the CCDC.	2021-02-08 downloaded from the CCDC.
;

_vrf_PLAT155_lv737               
;
PROBLEM: The Triclinic Unitcell is NOT Reduced ..........     Please Do ! 
          
RESPONSE:  The cell setting used is the same as that for the isomorphous
[ZnCl4]2- structure
;


_audit_creation_date             2015-03-24T08:23:15-00:00
_audit_creation_method           'WinGX routine CIF_UPDATE'

#----------------------------------------------------------------------------#
#                   CHEMICAL INFORMATION                                     #
#----------------------------------------------------------------------------#

_chemical_formula_sum            'C16 H18 Cd Cl4 N4'
_chemical_formula_moiety         '2(C8 H9 N2), Cd Cl4'
_chemical_formula_weight         520.54

#----------------------------------------------------------------------------#
#                   UNIT CELL INFORMATION                                    #
#----------------------------------------------------------------------------#

_symmetry_cell_setting           triclinic
_symmetry_space_group_name_H-M   'P -1'
_symmetry_space_group_name_Hall  '-P 1'
_symmetry_Int_Tables_number      2
loop_
_symmetry_equiv_pos_as_xyz
'x, y, z'
'-x, -y, -z'

_cell_length_a                   9.4184(3)
_cell_length_b                   10.7646(4)
_cell_length_c                   10.7332(4)
_cell_angle_alpha                99.055(3)
_cell_angle_beta                 110.834(4)
_cell_angle_gamma                90.861(3)
_cell_volume                     1001.39(7)
_cell_formula_units_Z            2
_cell_measurement_temperature    100(2)
_cell_measurement_reflns_used    13232
_cell_measurement_theta_min      2.464
_cell_measurement_theta_max      37.963

#----------------------------------------------------------------------------#
#                   CRYSTAL INFORMATION                                      #
#----------------------------------------------------------------------------#

_exptl_crystal_description       plate
_exptl_crystal_colour            colourless
_exptl_crystal_size_max          0.32
_exptl_crystal_size_mid          0.16
_exptl_crystal_size_min          0.065
_exptl_crystal_density_diffrn    1.726
_exptl_crystal_F_000             516
loop_
_exptl_crystal_face_index_h
_exptl_crystal_face_index_k
_exptl_crystal_face_index_l
_exptl_crystal_face_perp_dist
1 -1 1 0.0544
-1 1 -1 0.0742
-1 0 0 0.0399
1 0 0 0.0254
0 0 -1 0.1259
0 0 1 0.1148
0 -1 -2 0.1406
-1 3 0 0.1131
0 1 -1 0.0805
0 -1 1 0.0801


#----------------------------------------------------------------------------#
#                   ABSORPTION CORRECTION                                    #
#----------------------------------------------------------------------------#

_exptl_absorpt_coefficient_mu    1.631
_exptl_absorpt_correction_type   analytical
_exptl_absorpt_process_details   
;
        CrysAlisPro, Agilent Technologies
     
;
_exptl_absorpt_correction_T_min  0.709
_exptl_absorpt_correction_T_max  0.905

#----------------------------------------------------------------------------#
#                   DATA COLLECTION                                          #
#----------------------------------------------------------------------------#

_diffrn_source                   'Enhance (Mo) X-ray Source'
_diffrn_ambient_temperature      100(2)
_diffrn_radiation_wavelength     0.71073
_diffrn_radiation_type           MoK\a
_diffrn_radiation_monochromator  graphite
_diffrn_radiation_probe          x-ray
_diffrn_detector                 'CCD plate'
_diffrn_detector_area_resol_mean 10.4738
_diffrn_orient_matrix_ub_11      0.0764653
_diffrn_orient_matrix_ub_12      0.022543
_diffrn_orient_matrix_ub_13      -0.0167352
_diffrn_orient_matrix_ub_21      0.0183692
_diffrn_orient_matrix_ub_22      -0.0373523
_diffrn_orient_matrix_ub_23      0.0423687
_diffrn_orient_matrix_ub_31      -0.0187161
_diffrn_orient_matrix_ub_32      -0.0570438
_diffrn_orient_matrix_ub_33      -0.0490341
_diffrn_measurement_device       'four-circle diffractometer'
_diffrn_measurement_device_type  'Oxford Diffraction Gemini diffractometer'
_diffrn_measurement_method       '\w scans'
_diffrn_reflns_av_R_equivalents  0.0423
_diffrn_reflns_av_unetI/netI     0.0636
_diffrn_reflns_number            38485
_diffrn_reflns_limit_h_min       -16
_diffrn_reflns_limit_h_max       16
_diffrn_reflns_limit_k_min       -18
_diffrn_reflns_limit_k_max       18
_diffrn_reflns_limit_l_min       -18
_diffrn_reflns_limit_l_max       18
_diffrn_reflns_theta_min         1.921
_diffrn_reflns_theta_max         38.882
_diffrn_reflns_theta_full        37
_diffrn_measured_fraction_theta_full 1
_diffrn_measured_fraction_theta_max 0.967
_diffrn_reflns_Laue_measured_fraction_full 1
_diffrn_reflns_Laue_measured_fraction_max 0.967
_diffrn_reflns_point_group_measured_fraction_full 1
_diffrn_reflns_point_group_measured_fraction_max 0.967
_reflns_number_total             11183
_reflns_number_gt                8856
_reflns_threshold_expression     'I > 2\s(I)'

#----------------------------------------------------------------------------#
#                   COMPUTER PROGRAMS USED                                   #
#----------------------------------------------------------------------------#

_computing_data_collection       
;
CrysAlisPro, Agilent Technologies,
Version 1.171.37.31 
;
_computing_cell_refinement       
;
CrysAlisPro, Agilent Technologies,
Version 1.171.37.31 
;
_computing_data_reduction        
;
CrysAlisPro, Agilent Technologies,
Version 1.171.37.31 
;


_computing_structure_refinement  'SHELXL-2014/7 (Sheldrick, 2015)'
_computing_molecular_graphics    'Diamond (Brandenburg, K., (1999)'
_computing_publication_material  'WinGX Farrugia, L. J. (1999)'
_computing_structure_solution    'SHELXT (Sheldrick, 2015)'


#----------------------------------------------------------------------------#
#                   STRUCTURE SOLUTION
#----------------------------------------------------------------------------#

_atom_sites_solution_hydrogens   geom

#----------------------------------------------------------------------------#
#                   REFINEMENT INFORMATION                                   #
#----------------------------------------------------------------------------#


_refine_ls_structure_factor_coef Fsqd
_refine_ls_matrix_type           full
_refine_ls_weighting_scheme      calc
_refine_ls_weighting_details     
'w=1/[\s^2^(Fo^2^)+(0.0327P)^2^+0.4311P] where P=(Fo^2^+2Fc^2^)/3'
_refine_ls_hydrogen_treatment    constr
_refine_ls_extinction_method     none
_refine_ls_number_reflns         11183
_refine_ls_number_parameters     228
_refine_ls_number_restraints     0
_refine_ls_R_factor_all          0.056
_refine_ls_R_factor_gt           0.0375
_refine_ls_wR_factor_ref         0.0847
_refine_ls_wR_factor_gt          0.0761
_refine_ls_goodness_of_fit_ref   1.033
_refine_ls_restrained_S_all      1.033
_refine_ls_shift/su_max          0.002
_refine_ls_shift/su_mean         0
_refine_diff_density_max         1.603
_refine_diff_density_min         -0.796
_refine_diff_density_rms         0.13

#----------------------------------------------------------------------------#
#                   ATOMIC TYPES, COORDINATES AND THERMAL PARAMETERS         #
#----------------------------------------------------------------------------#

loop_
_atom_type_symbol
_atom_type_description
_atom_type_scat_dispersion_real
_atom_type_scat_dispersion_imag
_atom_type_scat_source
C C 0.0033 0.0016 'International Tables Vol C Tables 4.2.6.8 and 6.1.1.4'
H H 0 0 'International Tables Vol C Tables 4.2.6.8 and 6.1.1.4'
N N 0.0061 0.0033 'International Tables Vol C Tables 4.2.6.8 and 6.1.1.4'
Cl Cl 0.1484 0.1585 'International Tables Vol C Tables 4.2.6.8 and 6.1.1.4'
Cd Cd -0.8075 1.2024 'International Tables Vol C Tables 4.2.6.8 and 6.1.1.4'

loop_
_atom_site_label
_atom_site_type_symbol
_atom_site_fract_x
_atom_site_fract_y
_atom_site_fract_z
_atom_site_U_iso_or_equiv
_atom_site_adp_type
_atom_site_occupancy
_atom_site_calc_flag
_atom_site_disorder_assembly
_atom_site_disorder_group
C11 C 0.76622(19) 0.54201(16) 0.26553(17) 0.0174(3) Uani 1 d . .
H11 H 0.8396 0.5013 0.329 0.021 Uiso 1 calc . .
N12 N 0.79224(16) 0.60956(13) 0.17983(14) 0.0157(2) Uani 1 d . .
C12 C 0.9399(2) 0.63013(17) 0.16750(19) 0.0203(3) Uani 1 d . .
H12A H 1.005 0.6918 0.245 0.03 Uiso 1 calc . .
H12B H 0.9254 0.6621 0.0836 0.03 Uiso 1 calc . .
H12C H 0.9883 0.5503 0.1656 0.03 Uiso 1 calc . .
C13 C 0.66083(19) 0.65371(16) 0.10316(17) 0.0172(3) Uani 1 d . .
H13 H 0.6498 0.7036 0.0352 0.021 Uiso 1 calc . .
N13A N 0.54821(18) 0.61309(15) 0.14215(16) 0.0210(3) Uani 1 d . .
C14 C 0.38986(19) 0.62848(17) 0.09942(19) 0.0205(3) Uani 1 d . .
H14 H 0.3422 0.6736 0.0281 0.025 Uiso 1 calc . .
C15 C 0.3085(2) 0.57760(19) 0.1623(2) 0.0269(4) Uani 1 d . .
H15 H 0.2023 0.5878 0.1354 0.032 Uiso 1 calc . .
C16 C 0.3791(3) 0.5086(2) 0.2688(2) 0.0298(4) Uani 1 d . .
H16 H 0.3194 0.4749 0.3125 0.036 Uiso 1 calc . .
C17 C 0.5294(3) 0.49034(18) 0.3085(2) 0.0262(4) Uani 1 d . .
H17 H 0.5753 0.443 0.3782 0.031 Uiso 1 calc . .
C17A C 0.61561(17) 0.54288(14) 0.24444(16) 0.0134(2) Uani 1 d . .
C21 C 0.2955(2) 0.89798(16) 0.32202(18) 0.0199(3) Uani 1 d . .
H21 H 0.1995 0.8991 0.3326 0.024 Uiso 1 calc . .
N22 N 0.32934(18) 0.93541(14) 0.21925(15) 0.0204(3) Uani 1 d . .
C22 C 0.2219(3) 0.98734(19) 0.1066(2) 0.0286(4) Uani 1 d . .
H22A H 0.2759 1.0148 0.0515 0.043 Uiso 1 calc . .
H22B H 0.1773 1.0596 0.1425 0.043 Uiso 1 calc . .
H22C H 0.1408 0.9223 0.0505 0.043 Uiso 1 calc . .
C23 C 0.4752(2) 0.92044(16) 0.23620(18) 0.0206(3) Uani 1 d . .
H23 H 0.5252 0.9396 0.178 0.025 Uiso 1 calc . .
N23A N 0.53822(18) 0.87322(14) 0.35096(15) 0.0183(3) Uani 1 d . .
C24 C 0.6874(2) 0.84046(17) 0.4133(2) 0.0231(3) Uani 1 d . .
H24 H 0.7624 0.8506 0.3748 0.028 Uiso 1 calc . .
C25 C 0.7214(2) 0.79418(18) 0.5291(2) 0.0265(4) Uani 1 d . .
H25 H 0.8213 0.7695 0.5715 0.032 Uiso 1 calc . .
C26 C 0.6109(2) 0.78148(18) 0.5893(2) 0.0262(4) Uani 1 d . .
H26 H 0.6391 0.7509 0.6725 0.031 Uiso 1 calc . .
C27 C 0.4665(2) 0.81214(17) 0.53039(19) 0.0221(3) Uani 1 d . .
H27 H 0.3931 0.8028 0.5709 0.027 Uiso 1 calc . .
C27A C 0.42687(19) 0.85861(15) 0.40676(17) 0.0160(3) Uani 1 d . .
Cd1 Cd 0.84545(2) 0.18481(2) 0.25021(2) 0.01721(3) Uani 1 d . .
Cl1 Cl 0.56762(5) 0.18422(4) 0.12962(4) 0.02239(8) Uani 1 d . .
Cl2 Cl 0.99271(5) 0.29617(4) 0.14545(5) 0.02253(8) Uani 1 d . .
Cl3 Cl 0.90081(6) -0.03728(4) 0.23755(5) 0.02619(9) Uani 1 d . .
Cl4 Cl 0.89527(5) 0.30911(5) 0.47667(4) 0.02564(9) Uani 1 d . .

loop_
_atom_site_aniso_label
_atom_site_aniso_U_11
_atom_site_aniso_U_22
_atom_site_aniso_U_33
_atom_site_aniso_U_23
_atom_site_aniso_U_13
_atom_site_aniso_U_12
C11 0.0159(6) 0.0168(7) 0.0193(7) 0.0038(5) 0.0060(6) 0.0024(5)
N12 0.0138(5) 0.0160(6) 0.0177(6) 0.0029(5) 0.0061(5) 0.0019(4)
C12 0.0156(7) 0.0213(7) 0.0260(8) 0.0037(6) 0.0102(6) 0.0006(6)
C13 0.0150(6) 0.0182(7) 0.0183(7) 0.0040(5) 0.0053(6) 0.0029(5)
N13A 0.0190(6) 0.0193(6) 0.0241(7) 0.0011(5) 0.0081(6) 0.0015(5)
C14 0.0135(6) 0.0223(8) 0.0238(8) 0.0007(6) 0.0058(6) 0.0033(6)
C15 0.0172(7) 0.0260(9) 0.0376(11) -0.0033(8) 0.0140(7) -0.0011(7)
C16 0.0325(10) 0.0249(9) 0.0409(11) 0.0039(8) 0.0249(9) -0.0023(8)
C17 0.0334(10) 0.0208(8) 0.0298(9) 0.0078(7) 0.0167(8) 0.0008(7)
C17A 0.0133(6) 0.0108(6) 0.0167(6) 0.0018(5) 0.0065(5) 0.0010(5)
C21 0.0194(7) 0.0176(7) 0.0224(8) 0.0003(6) 0.0084(6) 0.0018(6)
N22 0.0235(7) 0.0168(6) 0.0182(6) 0.0007(5) 0.0053(6) 0.0024(5)
C22 0.0323(10) 0.0245(9) 0.0213(8) 0.0038(7) 0.0002(8) 0.0061(8)
C23 0.0274(8) 0.0172(7) 0.0189(7) 0.0020(6) 0.0111(7) 0.0013(6)
N23A 0.0212(6) 0.0161(6) 0.0201(6) 0.0012(5) 0.0114(5) 0.0001(5)
C24 0.0177(7) 0.0209(8) 0.0309(9) -0.0025(7) 0.0120(7) -0.0001(6)
C25 0.0206(8) 0.0213(8) 0.0300(10) -0.0009(7) 0.0024(7) 0.0020(6)
C26 0.0335(10) 0.0200(8) 0.0202(8) 0.0033(6) 0.0041(7) -0.0028(7)
C27 0.0280(9) 0.0194(7) 0.0210(8) 0.0014(6) 0.0126(7) -0.0038(6)
C27A 0.0170(7) 0.0146(6) 0.0175(7) -0.0001(5) 0.0087(6) -0.0004(5)
Cd1 0.01625(5) 0.01834(5) 0.01682(5) 0.00414(4) 0.00528(4) 0.00126(4)
Cl1 0.01631(17) 0.0281(2) 0.02239(19) 0.00933(16) 0.00450(15) 0.00230(15)
Cl2 0.0251(2) 0.02083(18) 0.0256(2) 0.00664(15) 0.01292(17) 0.00071(15)
Cl3 0.0293(2) 0.02030(18) 0.0349(2) 0.01162(17) 0.01575(19) 0.00734(16)
Cl4 0.0242(2) 0.0316(2) 0.01778(18) 0.00024(16) 0.00555(16) -0.00214(17)


#----------------------------------------------------------------------------#
#                   MOLECULAR GEOMETRY                                       #
#----------------------------------------------------------------------------#

_geom_special_details            
;
 All esds (except the esd in the dihedral angle between two l.s. planes)
 are estimated using the full covariance matrix.  The cell esds are taken
 into account individually in the estimation of esds in distances, angles
 and torsion angles; correlations between esds in cell parameters are only
 used when they are defined by crystal symmetry.  An approximate (isotropic)
 treatment of cell esds is used for estimating esds involving l.s. planes.
;
loop_
_geom_bond_atom_site_label_1
_geom_bond_atom_site_label_2
_geom_bond_distance
_geom_bond_site_symmetry_2
_geom_bond_publ_flag
C11 N12 1.342(2) . ?
C11 C17A 1.355(2) . ?
C11 H11 0.95 . ?
N12 C13 1.361(2) . ?
N12 C12 1.460(2) . ?
C12 H12A 0.98 . ?
C12 H12B 0.98 . ?
C12 H12C 0.98 . ?
C13 N13A 1.360(2) . ?
C13 H13 0.95 . ?
N13A C17A 1.400(2) . ?
N13A C14 1.417(2) . ?
C14 C15 1.347(3) . ?
C14 H14 0.95 . ?
C15 C16 1.429(3) . ?
C15 H15 0.95 . ?
C16 C17 1.353(3) . ?
C16 H16 0.95 . ?
C17 C17A 1.399(2) . ?
C17 H17 0.95 . ?
C21 N22 1.367(2) . ?
C21 C27A 1.369(2) . ?
C21 H21 0.95 . ?
N22 C23 1.335(2) . ?
N22 C22 1.469(2) . ?
C22 H22A 0.98 . ?
C22 H22B 0.98 . ?
C22 H22C 0.98 . ?
C23 N23A 1.347(2) . ?
C23 H23 0.95 . ?
N23A C27A 1.398(2) . ?
N23A C24 1.402(2) . ?
C24 C25 1.347(3) . ?
C24 H24 0.95 . ?
C25 C26 1.422(3) . ?
C25 H25 0.95 . ?
C26 C27 1.351(3) . ?
C26 H26 0.95 . ?
C27 C27A 1.419(2) . ?
C27 H27 0.95 . ?
Cd1 Cl3 2.4477(5) . ?
Cd1 Cl4 2.4626(5) . ?
Cd1 Cl2 2.4716(5) . ?
Cd1 Cl1 2.4719(5) . ?

loop_
_geom_angle_atom_site_label_1
_geom_angle_atom_site_label_2
_geom_angle_atom_site_label_3
_geom_angle
_geom_angle_site_symmetry_1
_geom_angle_site_symmetry_3
_geom_angle_publ_flag
N12 C11 C17A 107.09(15) . . ?
N12 C11 H11 126.5 . . ?
C17A C11 H11 126.5 . . ?
C11 N12 C13 110.55(14) . . ?
C11 N12 C12 124.92(15) . . ?
C13 N12 C12 124.51(15) . . ?
N12 C12 H12A 109.5 . . ?
N12 C12 H12B 109.5 . . ?
H12A C12 H12B 109.5 . . ?
N12 C12 H12C 109.5 . . ?
H12A C12 H12C 109.5 . . ?
H12B C12 H12C 109.5 . . ?
N12 C13 N13A 107.16(15) . . ?
N12 C13 H13 126.4 . . ?
N13A C13 H13 126.4 . . ?
C13 N13A C17A 106.90(14) . . ?
C13 N13A C14 133.11(16) . . ?
C17A N13A C14 119.99(15) . . ?
C15 C14 N13A 118.43(18) . . ?
C15 C14 H14 120.8 . . ?
N13A C14 H14 120.8 . . ?
C14 C15 C16 121.10(18) . . ?
C14 C15 H15 119.5 . . ?
C16 C15 H15 119.5 . . ?
C17 C16 C15 121.23(18) . . ?
C17 C16 H16 119.4 . . ?
C15 C16 H16 119.4 . . ?
C16 C17 C17A 118.36(19) . . ?
C16 C17 H17 120.8 . . ?
C17A C17 H17 120.8 . . ?
C11 C17A C17 130.81(17) . . ?
C11 C17A N13A 108.30(14) . . ?
C17 C17A N13A 120.86(15) . . ?
N22 C21 C27A 106.56(15) . . ?
N22 C21 H21 126.7 . . ?
C27A C21 H21 126.7 . . ?
C23 N22 C21 110.65(15) . . ?
C23 N22 C22 124.25(17) . . ?
C21 N22 C22 125.08(17) . . ?
N22 C22 H22A 109.5 . . ?
N22 C22 H22B 109.5 . . ?
H22A C22 H22B 109.5 . . ?
N22 C22 H22C 109.5 . . ?
H22A C22 H22C 109.5 . . ?
H22B C22 H22C 109.5 . . ?
N22 C23 N23A 107.45(16) . . ?
N22 C23 H23 126.3 . . ?
N23A C23 H23 126.3 . . ?
C23 N23A C27A 108.56(15) . . ?
C23 N23A C24 130.11(16) . . ?
C27A N23A C24 121.33(16) . . ?
C25 C24 N23A 118.28(17) . . ?
C25 C24 H24 120.9 . . ?
N23A C24 H24 120.9 . . ?
C24 C25 C26 121.28(18) . . ?
C24 C25 H25 119.4 . . ?
C26 C25 H25 119.4 . . ?
C27 C26 C25 121.22(18) . . ?
C27 C26 H26 119.4 . . ?
C25 C26 H26 119.4 . . ?
C26 C27 C27A 118.58(17) . . ?
C26 C27 H27 120.7 . . ?
C27A C27 H27 120.7 . . ?
C21 C27A N23A 106.77(15) . . ?
C21 C27A C27 133.93(16) . . ?
N23A C27A C27 119.29(16) . . ?
Cl3 Cd1 Cl4 117.283(18) . . ?
Cl3 Cd1 Cl2 110.021(16) . . ?
Cl4 Cd1 Cl2 106.686(17) . . ?
Cl3 Cd1 Cl1 105.736(17) . . ?
Cl4 Cd1 Cl1 105.012(17) . . ?
Cl2 Cd1 Cl1 112.106(16) . . ?

_shelx_res_file                  
;
 
    shelx.res created by SHELXL-2014/7
 
TITL lv737 in P-1
CELL  0.71073   9.4184  10.7646  10.7332   99.055  110.834   90.861
ZERR     2.00   0.0003   0.0004   0.0004    0.003    0.004    0.003
LATT   1
SFAC  C    H    N    CL   CD
UNIT  32   36   8    8    2
MERG   2
 
FMAP   2
PLAN   25
ACTA   74
BOND   $H
L.S.  12
TEMP  -173.00
WGHT    0.032700    0.431100
FVAR       2.41236
C11   1    0.766221    0.542013    0.265528    11.00000    0.01590    0.01680 =
         0.01934    0.00384    0.00602    0.00244
AFIX  43
H11   2    0.839569    0.501258    0.329026    11.00000   -1.20000
AFIX   0
N12   3    0.792243    0.609557    0.179830    11.00000    0.01379    0.01604 =
         0.01768    0.00287    0.00610    0.00194
C12   1    0.939858    0.630126    0.167495    11.00000    0.01559    0.02129 =
         0.02602    0.00373    0.01017    0.00064
AFIX 137
H12A  2    1.005036    0.691805    0.245006    11.00000   -1.50000
H12B  2    0.925382    0.662130    0.083572    11.00000   -1.50000
H12C  2    0.988268    0.550253    0.165626    11.00000   -1.50000
AFIX   0
C13   1    0.660830    0.653710    0.103162    11.00000    0.01496    0.01816 =
         0.01832    0.00399    0.00533    0.00291
AFIX  43
H13   2    0.649791    0.703558    0.035156    11.00000   -1.20000
AFIX   0
N13A  3    0.548211    0.613095    0.142145    11.00000    0.01896    0.01931 =
         0.02406    0.00109    0.00810    0.00151
C14   1    0.389858    0.628480    0.099420    11.00000    0.01345    0.02234 =
         0.02383    0.00071    0.00575    0.00327
AFIX  43
H14   2    0.342187    0.673605    0.028109    11.00000   -1.20000
AFIX   0
C15   1    0.308467    0.577601    0.162315    11.00000    0.01724    0.02597 =
         0.03759   -0.00334    0.01401   -0.00113
AFIX  43
H15   2    0.202337    0.587779    0.135434    11.00000   -1.20000
AFIX   0
C16   1    0.379120    0.508588    0.268777    11.00000    0.03248    0.02489 =
         0.04085    0.00388    0.02493   -0.00234
AFIX  43
H16   2    0.319421    0.474893    0.312463    11.00000   -1.20000
AFIX   0
C17   1    0.529408    0.490335    0.308518    11.00000    0.03337    0.02083 =
         0.02984    0.00783    0.01673    0.00084
AFIX  43
H17   2    0.575307    0.443011    0.378212    11.00000   -1.20000
AFIX   0
C17A  1    0.615610    0.542880    0.244444    11.00000    0.01335    0.01081 =
         0.01674    0.00180    0.00646    0.00099
C21   1    0.295452    0.897976    0.322021    11.00000    0.01942    0.01755 =
         0.02239    0.00032    0.00838    0.00176
AFIX  43
H21   2    0.199509    0.899050    0.332603    11.00000   -1.20000
AFIX   0
N22   3    0.329335    0.935415    0.219251    11.00000    0.02353    0.01680 =
         0.01817    0.00073    0.00526    0.00236
C22   1    0.221894    0.987338    0.106563    11.00000    0.03228    0.02451 =
         0.02130    0.00384    0.00020    0.00614
AFIX 137
H22A  2    0.275930    1.014801    0.051483    11.00000   -1.50000
H22B  2    0.177316    1.059552    0.142549    11.00000   -1.50000
H22C  2    0.140770    0.922297    0.050489    11.00000   -1.50000
AFIX   0
C23   1    0.475156    0.920441    0.236202    11.00000    0.02744    0.01718 =
         0.01894    0.00196    0.01109    0.00133
AFIX  43
H23   2    0.525230    0.939589    0.177990    11.00000   -1.20000
AFIX   0
N23A  3    0.538217    0.873216    0.350957    11.00000    0.02124    0.01605 =
         0.02008    0.00121    0.01140    0.00011
C24   1    0.687352    0.840456    0.413278    11.00000    0.01775    0.02087 =
         0.03085   -0.00251    0.01198   -0.00007
AFIX  43
H24   2    0.762420    0.850644    0.374772    11.00000   -1.20000
AFIX   0
C25   1    0.721434    0.794177    0.529124    11.00000    0.02064    0.02135 =
         0.02998   -0.00089    0.00243    0.00204
AFIX  43
H25   2    0.821267    0.769532    0.571462    11.00000   -1.20000
AFIX   0
C26   1    0.610923    0.781481    0.589307    11.00000    0.03346    0.01999 =
         0.02022    0.00325    0.00409   -0.00280
AFIX  43
H26   2    0.639115    0.750877    0.672477    11.00000   -1.20000
AFIX   0
C27   1    0.466509    0.812144    0.530386    11.00000    0.02804    0.01945 =
         0.02096    0.00142    0.01260   -0.00382
AFIX  43
H27   2    0.393109    0.802784    0.570887    11.00000   -1.20000
AFIX   0
C27A  1    0.426871    0.858607    0.406763    11.00000    0.01700    0.01459 =
         0.01751   -0.00008    0.00870   -0.00042
CD1   5    0.845447    0.184807    0.250213    11.00000    0.01625    0.01834 =
         0.01682    0.00414    0.00528    0.00126
CL1   4    0.567622    0.184218    0.129620    11.00000    0.01631    0.02813 =
         0.02239    0.00933    0.00450    0.00230
CL2   4    0.992715    0.296171    0.145454    11.00000    0.02511    0.02083 =
         0.02559    0.00664    0.01292    0.00071
 
CL3   4    0.900812   -0.037276    0.237553    11.00000    0.02931    0.02030 =
         0.03490    0.01162    0.01575    0.00734
CL4   4    0.895269    0.309108    0.476670    11.00000    0.02424    0.03164 =
         0.01778    0.00024    0.00555   -0.00214
HKLF    4
 
REM  lv737 in P-1
REM R1 =  0.0375 for    8856 Fo > 4sig(Fo)  and  0.0560 for all   11183 data
REM    228 parameters refined using      0 restraints
 
END
 
WGHT      0.0318      0.4311
 
REM Highest difference peak  1.603,  deepest hole -0.796,  1-sigma level  0.130
Q1    1   0.9310  0.2393  0.4969  11.00000  0.05    1.60
Q2    1   0.4646  0.4464  0.2471  11.00000  0.05    0.95
Q3    1   0.2952  0.9276  0.6411  11.00000  0.05    0.80
Q4    1   0.7402  0.4502  0.3626  11.00000  0.05    0.74
Q5    1   0.2025  0.9433 -0.0334  11.00000  0.05    0.70
Q6    1   0.7880  0.4070  0.2550  11.00000  0.05    0.69
Q7    1   0.7426  0.6440  0.1319  11.00000  0.05    0.68
Q8    1   0.3335  0.5619  0.2251  11.00000  0.05    0.65
Q9    1   0.8746  0.8130  0.6268  11.00000  0.05    0.64
Q10   1   0.3881  0.8996  0.4021  11.00000  0.05    0.59
Q11   1   0.5524  0.7981  0.5696  11.00000  0.05    0.59
Q12   1   0.5831  0.6738 -0.0321  11.00000  0.05    0.58
Q13   1   0.8584  0.1745  0.3057  11.00000  0.05    0.58
Q14   1   0.3668  0.6180  0.1483  11.00000  0.05    0.56
Q15   1   0.3459  0.8513  0.3585  11.00000  0.05    0.54
Q16   1   0.8652  0.1329  0.2691  11.00000  0.05    0.54
Q17   1   0.7047  0.8287  0.4816  11.00000  0.05    0.54
Q18   1   0.6417  0.7802  0.5413  11.00000  0.05    0.54
Q19   1   0.6951  0.2381  0.1580  11.00000  0.05    0.50
Q20   1   0.1594  1.1531  0.0134  11.00000  0.05    0.50
Q21   1   0.6814  0.6646  0.6423  11.00000  0.05    0.49
Q22   1   0.4657  0.4992  0.3157  11.00000  0.05    0.49
Q23   1   0.4977  0.8919  0.2937  11.00000  0.05    0.48
Q24   1   0.6227  0.6805  0.1834  11.00000  0.05    0.48
Q25   1   1.1971  0.7304  0.3668  11.00000  0.05    0.47
;
_shelx_res_checksum              9192
